# Supplementary material for: A key to Grouvellinus Champion, 1923 from mainland China with descriptions of two new species (Coleoptera, Elmidae)
Source: Zookeys. 2016 Oct 11;(623):89–104. doi: 10.3897/zookeys.623.9610 (PMC5096398; doi:10.3897/zookeys.623.9610)
Supplement: XML Treatment for Grouvellinus orbiculatus [file zookeys.623.9610-treatment1.xml]

<!DOCTYPE tp:taxon-treatment
  PUBLIC "-//TaxonX//DTD Taxonomic Treatment Publishing DTD v0 20100105//EN" "tax-treatment-NSO.dtd">
<tp:taxon-treatment xmlns:tp="http://www.plazi.org/taxpub"><tp:treatment-meta><kwd-group><label>Taxon classification</label><kwd><named-content content-type="kingdom">Animalia</named-content></kwd><kwd><named-content content-type="order">Coleoptera</named-content></kwd><kwd><named-content content-type="family">Elmidae</named-content></kwd></kwd-group><mixed-citation publication-type="journal"><person-group><name><surname>Bian</surname><given-names>Dongju</given-names></name><name><surname>Sun</surname><given-names>Haibin</given-names></name></person-group><article-title>A key to <italic><tp:taxon-name><tp:taxon-name-part taxon-name-part-type="genus">Grouvellinus</tp:taxon-name-part></tp:taxon-name></italic> Champion, 1923 from mainland China with descriptions of two new species (<tp:taxon-name><tp:taxon-name-part taxon-name-part-type="order">Coleoptera</tp:taxon-name-part></tp:taxon-name>, <tp:taxon-name><tp:taxon-name-part taxon-name-part-type="family">Elmidae</tp:taxon-name-part></tp:taxon-name>)</article-title><source>Zookeys</source><day>11</day><month>10</month><year>2016</year><volume>2016</volume><issue>623</issue><fpage>89</fpage><lpage>104</lpage><pub-id pub-id-type="doi">10.3897/zookeys.623.9610</pub-id></mixed-citation></tp:treatment-meta><tp:nomenclature><tp:taxon-name>
              <tp:taxon-name-part taxon-name-part-type="genus">Grouvellinus</tp:taxon-name-part>
              <tp:taxon-name-part taxon-name-part-type="species">orbiculatus</tp:taxon-name-part>
              <object-id xmlns:xlink="http://www.w3.org/1999/xlink" content-type="zoobank" xlink:type="simple">http://zoobank.org/ED10C0B1-C00D-4FD2-AC10-D397E7D578D9</object-id>
            </tp:taxon-name><tp:taxon-status xmlns:xlink="http://www.w3.org/1999/xlink" xlink:type="simple">sp. n.</tp:taxon-status><xref ref-type="fig" rid="F1">Figures 1–2</xref><xref ref-type="fig" rid="F7">, 23–25</xref></tp:nomenclature><tp:treatment-sec sec-type="type material" id="SECID0E1PAC"><title>Type material.</title><p>Holotype: male, “CHINA: Jiangxi / Ji’ an City, Suichuan/ County, Duiqian Town; <named-content xmlns:xlink="http://www.w3.org/1999/xlink" content-type="dwc:verbatimCoordinates" xlink:type="simple"><named-content content-type="geo-json" specific-use="{&#34;type&#34;:&#34;Point&#34;,&#34;coordinates&#34;:[114.283333,26.333333]}" id="NCID0EEAAE" xlink:type="simple">26°20'N 114°17'E</named-content></named-content>, 228 / m, 2009.10.02, leg. / Bian &amp; Tong (loc. 10)” (white label); “HOLOTYPE / <tp:taxon-name><tp:taxon-name-part taxon-name-part-type="genus">Grouvellinus</tp:taxon-name-part></tp:taxon-name> / <tp:taxon-name><tp:taxon-name-part taxon-name-part-type="species">orbiculatus</tp:taxon-name-part></tp:taxon-name> sp. n.” (red label). Paratypes: 3 males, 4 females, the same data as holotype. 4 males, 2 females: “CHINA: Jiangxi / Ji’ an City, Suichuan / County, Caolin Town; <named-content xmlns:xlink="http://www.w3.org/1999/xlink" content-type="dwc:verbatimCoordinates" xlink:type="simple"><named-content content-type="geo-json" specific-use="{&#34;type&#34;:&#34;Point&#34;,&#34;coordinates&#34;:[114.366667,26.266667]}" id="NCID0E2AAE" xlink:type="simple">26°16'N 114°22'E</named-content></named-content>, 228 / m, 2009.10.03, leg./ Bian &amp; Tong (loc. 11)” (white label); “PARATYPE / <tp:taxon-name><tp:taxon-name-part taxon-name-part-type="genus">Grouvellinus</tp:taxon-name-part></tp:taxon-name> / <tp:taxon-name><tp:taxon-name-part taxon-name-part-type="species">orbiculatus</tp:taxon-name-part></tp:taxon-name> sp. n.” (red label). 1 male: “CHINA: Jiangxi / Ganzhou City, Shangyou / County, Wuzhifeng Town; <named-content xmlns:xlink="http://www.w3.org/1999/xlink" content-type="dwc:verbatimCoordinates" xlink:type="simple"><named-content content-type="geo-json" specific-use="{&#34;type&#34;:&#34;Point&#34;,&#34;coordinates&#34;:[114.083333,25.950000]}" id="NCID0ESBAE" xlink:type="simple">25°57'N 114°05'E</named-content></named-content>, 554 / m, 2009.10.05., leg. / Bian &amp; Tong (loc. 12)”(white label); “PARATYPE / <tp:taxon-name><tp:taxon-name-part taxon-name-part-type="genus">Grouvellinus</tp:taxon-name-part></tp:taxon-name> / <tp:taxon-name><tp:taxon-name-part taxon-name-part-type="species">orbiculatus</tp:taxon-name-part></tp:taxon-name> sp. n.” (red label).</p></tp:treatment-sec><tp:treatment-sec sec-type="diagnosis" id="SECID0EGCAE"><title>Diagnosis.</title><p>This species is characterized by its small size (&lt;2 mm), dense punctures on pronotum, sparse pubescence on the elytra, and the metasternum with two small pits on median suture; the penis end has a rounded expanded apex, and the parameres are distinctly narrowed at basal 1/3 in dorsal view.</p></tp:treatment-sec><tp:treatment-sec sec-type="description" id="SECID0ELCAE"><title>Description.</title><p>
              <italic>Body</italic> length 1.70 mm, body width 0.80 mm. Body shape elongate obovate, subparallel (Figs <xref ref-type="fig" rid="F1">1–2</xref>). Head black, pronotum and elytra brown, femora and tibiae dark brown. Antennae and tarsi yellowish brown.</p><fig id="F1" position="float" orientation="portrait"><label>Figures 1–4.</label><caption><p>Habitus. <bold>1–2</bold> <italic><tp:taxon-name><tp:taxon-name-part taxon-name-part-type="genus">Grouvellinus</tp:taxon-name-part> <tp:taxon-name-part taxon-name-part-type="species">orbiculatus</tp:taxon-name-part></tp:taxon-name></italic> sp. n., holotype <bold>3–4</bold> <italic><tp:taxon-name><tp:taxon-name-part taxon-name-part-type="genus">Grouvellinus</tp:taxon-name-part> <tp:taxon-name-part taxon-name-part-type="species">sagittatus</tp:taxon-name-part></tp:taxon-name></italic> sp. n., holotype <bold>1, 3</bold> dorsal view <bold>2, 4</bold> ventral view. Scale bar: 1 mm. Photograph by Dongju Bian.</p></caption><graphic xmlns:xlink="http://www.w3.org/1999/xlink" xlink:href="zookeys-623-089-g001.jpg" position="float" orientation="portrait" xlink:type="simple" id="oo_106040.jpg"/></fig><p>
              <italic>Head</italic> smooth, covered with long pubescence; surface with small circular punctures sparsely and superficially impressed. Clypeus surface smooth, weakly punctate, lateral sides sparsely covered with long pubescence. Labrum smooth, weakly punctate and densely pubescent laterally.</p><p>
              <italic>Pronotum</italic> 1.2 times as broad as long, broadest at basal 2/5, surface smooth and shining, covered with adpressed pubescence; small circular punctures densely impressed. Sub-lateral carinae present on basal 2/5, feebly raised and feebly converging anteriorly; an oblique impression on each side extending from the end of carina to anterior angle. Base with two elongated oval impressions in front of anterior angles of scutellum.</p><!--PageBreak--><p>
              <italic>Elytra</italic> 1.5 times as long as broad, 1.4 times as broad as pronotum; sides subparallel in basal 2/3, and then gradually narrowed to separated rounded apex. Strial punctures larger and deeper in basal half separated by 0.5–1.0 diameter; punctures becoming smaller and widely separated (2–5 times diameters); intervals slightly convex, and each interval with one or two rows of small punctures and pubescence; intervals 2–4 slightly elevated at base; interval 8 carinate.</p><p>Process of <italic>prothoracic ventrite</italic> approximately1/3 as broad as pronotum, distinctly rimmed; basal 2/3 disc smooth and shining, slightly elevated, apex somewhat truncate (Fig. <xref ref-type="fig" rid="F1">2</xref>). Disc of metasternum broadly impressed, surface smooth and shining, weakly punctate, and two small pits present on median suture; sub-lateral area of metasternum densely pubescent; metasternum with two rows of punctures on each side, one is oblique consisting of very large punctures which begin at anterior margin laterally and end up in front of metacoxae, the other one consisting of moderate-sized punctures is in front of posterior margin. Middle regions of ventrites I–IV smooth and shining, with small punctures sparsely distributed, and sub-lateral regions densely pubescent; middle region of ventrite V at basal 1/3 is similar to ventrites I–IV, elsewhere on ventrite V densely pubescent and sparsely granulate.</p><p>
              <italic>Male genitalia</italic> (Figs <xref ref-type="fig" rid="F7">23–25</xref>) long and slender, about 690 µm in length. Penis distinctly surpasses parameres, gradually narrowed from base to distal portion, apex expanded ending up with broadly rounded apex; ventral sac with lateral sides weakly sclerotized, surpassing the parameres. Parameres robust at base, distinctly narrowed at basal 1/3 in dorsal view.</p><p>
              <italic>Female</italic> similar to male, but disc of metasternum not broadly impressed, slightly elevated.</p></tp:treatment-sec><tp:treatment-sec sec-type="distribution" id="SECID0EBFAE"><title>Distribution.</title><p>China: Jiangxi.</p></tp:treatment-sec><tp:treatment-sec sec-type="etymology" id="SECID0EGFAE"><title>Etymology.</title><p>The specific name comes from the Latin word “<tp:taxon-name><tp:taxon-name-part taxon-name-part-type="species">orbiculatus</tp:taxon-name-part></tp:taxon-name>” and refers to the rounded apical portion of penis.</p></tp:treatment-sec><tp:treatment-sec sec-type="remarks" id="SECID0EVFAE"><title>Remarks.</title><p>
              <italic><tp:taxon-name><tp:taxon-name-part taxon-name-part-type="genus">Grouvellinus</tp:taxon-name-part> <tp:taxon-name-part taxon-name-part-type="species">orbiculatus</tp:taxon-name-part></tp:taxon-name></italic> sp. n. is similar to <italic><tp:taxon-name><tp:taxon-name-part taxon-name-part-type="genus">Grouvellinus</tp:taxon-name-part> <tp:taxon-name-part taxon-name-part-type="species">sagittatus</tp:taxon-name-part></tp:taxon-name></italic> sp. n. in body size, habitus, interval 8 on elytra with a carina, and two small pits on median suture of metasternum, but can be distinguished from the latter by its denser punctures on pronotum, penis ends with expanded rounded apex, and parameres distinctly narrowed at basal 1/3.</p></tp:treatment-sec><tp:treatment-sec><!--Section generated to contain objects referenced in tp:taxon-treatment.--><fig id="F7" position="float" orientation="portrait"><label>Figures 23–28.</label><caption><p>Male genitalia. <bold>23–25</bold> <italic><tp:taxon-name><tp:taxon-name-part taxon-name-part-type="genus">Grouvellinus</tp:taxon-name-part> <tp:taxon-name-part taxon-name-part-type="species">orbiculatus</tp:taxon-name-part></tp:taxon-name></italic> sp. n., holotype <bold>26–28</bold> <italic><tp:taxon-name><tp:taxon-name-part taxon-name-part-type="genus">Grouvellinus</tp:taxon-name-part> <tp:taxon-name-part taxon-name-part-type="species">sagittatus</tp:taxon-name-part></tp:taxon-name></italic> sp. n., holotype <bold>23, 26</bold> in ventral view <bold>24, 27</bold> in dorsal view; <bold>25, 28</bold> in lateral view. Scale bar: 0.2 mm.</p></caption><graphic xmlns:xlink="http://www.w3.org/1999/xlink" xlink:href="zookeys-623-089-g007.jpg" position="float" orientation="portrait" xlink:type="simple" id="oo_106048.jpg"/></fig></tp:treatment-sec></tp:taxon-treatment>
