# Supplementary material for: A key to Grouvellinus Champion, 1923 from mainland China with descriptions of two new species (Coleoptera, Elmidae)
Source: Zookeys. 2016 Oct 11;(623):89–104. doi: 10.3897/zookeys.623.9610 (PMC5096398; doi:10.3897/zookeys.623.9610)
Supplement: XML Treatment for Grouvellinus sagittatus [file zookeys.623.9610-treatment2.xml]

<!DOCTYPE tp:taxon-treatment
  PUBLIC "-//TaxonX//DTD Taxonomic Treatment Publishing DTD v0 20100105//EN" "tax-treatment-NSO.dtd">
<tp:taxon-treatment xmlns:tp="http://www.plazi.org/taxpub"><tp:treatment-meta><kwd-group><label>Taxon classification</label><kwd><named-content content-type="kingdom">Animalia</named-content></kwd><kwd><named-content content-type="order">Coleoptera</named-content></kwd><kwd><named-content content-type="family">Elmidae</named-content></kwd></kwd-group><mixed-citation publication-type="journal"><person-group><name><surname>Bian</surname><given-names>Dongju</given-names></name><name><surname>Sun</surname><given-names>Haibin</given-names></name></person-group><article-title>A key to <italic><tp:taxon-name><tp:taxon-name-part taxon-name-part-type="genus">Grouvellinus</tp:taxon-name-part></tp:taxon-name></italic> Champion, 1923 from mainland China with descriptions of two new species (<tp:taxon-name><tp:taxon-name-part taxon-name-part-type="order">Coleoptera</tp:taxon-name-part></tp:taxon-name>, <tp:taxon-name><tp:taxon-name-part taxon-name-part-type="family">Elmidae</tp:taxon-name-part></tp:taxon-name>)</article-title><source>Zookeys</source><day>11</day><month>10</month><year>2016</year><volume>2016</volume><issue>623</issue><fpage>89</fpage><lpage>104</lpage><pub-id pub-id-type="doi">10.3897/zookeys.623.9610</pub-id></mixed-citation></tp:treatment-meta><tp:nomenclature><tp:taxon-name>
              <tp:taxon-name-part taxon-name-part-type="genus">Grouvellinus</tp:taxon-name-part>
              <tp:taxon-name-part taxon-name-part-type="species">sagittatus</tp:taxon-name-part>
              <object-id xmlns:xlink="http://www.w3.org/1999/xlink" content-type="zoobank" xlink:type="simple">http://zoobank.org/609F02D9-A6C8-4F29-B2DF-A8EEBB5903F9</object-id>
            </tp:taxon-name><tp:taxon-status xmlns:xlink="http://www.w3.org/1999/xlink" xlink:type="simple">sp. n.</tp:taxon-status><xref ref-type="fig" rid="F1">Figures 3–4</xref><xref ref-type="fig" rid="F7">, 26–28</xref><!--PageBreak--></tp:nomenclature><tp:treatment-sec sec-type="type material" id="SECID0E3HAE"><title>Type materials.</title><p>Holotype, male: “China: Jiangxi / Ganzhou, Longnan / County, Jiulianshan; <named-content xmlns:xlink="http://www.w3.org/1999/xlink" content-type="dwc:verbatimCoordinates" xlink:type="simple"><named-content content-type="geo-json" specific-use="{&#34;type&#34;:&#34;Point&#34;,&#34;coordinates&#34;:[114.533333,24.616667]}" id="NCID0EFIAE" xlink:type="simple">24°37'N 114°32'E</named-content></named-content>, 560 / m 2009.10.10, Leg. Bian / &amp; Tong (16)”(white label); “HOLOTYPE / <tp:taxon-name><tp:taxon-name-part taxon-name-part-type="genus">Grouvellinus</tp:taxon-name-part></tp:taxon-name> / <tp:taxon-name><tp:taxon-name-part taxon-name-part-type="species">sagittatus</tp:taxon-name-part></tp:taxon-name> sp. n.”(red label). Paratypes: 2 males, 2 females: “CHINA: Jiangxi, / Ganzhou City, Longnan / County, Jiulianshan; Downstream of loc. 16; / 2009.10.10; leg. Bian &amp; / Tong (loc. 17)” (white label); “PARATYPE / <tp:taxon-name><tp:taxon-name-part taxon-name-part-type="genus">Grouvellinus</tp:taxon-name-part></tp:taxon-name> / <tp:taxon-name><tp:taxon-name-part taxon-name-part-type="species">sagittatus</tp:taxon-name-part></tp:taxon-name> sp. n.” (red label).</p><!--PageBreak--></tp:treatment-sec><tp:treatment-sec sec-type="diagnosis" id="SECID0EJJAE"><title>Diagnosis.</title><p>This species is characterized by its small size (&lt;2 mm), dorsum sparsely pubescent, and metasternum with two small pits on the median suture; penis ends with an arrow, and parameres gradually narrowed from base towards apex.</p></tp:treatment-sec><tp:treatment-sec sec-type="description" id="SECID0EOJAE"><title>Description.</title><p>
              <italic>Body</italic> length 1.75 mm, body width 0.80 mm. Body shape elongate obovate, subparallel (Figs <xref ref-type="fig" rid="F1">3–4</xref>). Dorsal surface brown to dark brown, with strong bronze luster; elytra paler than pronotum. Ventral surface brown to dark brown, femora and tibiae brown, antennae, mouth parts, and tarsi yellowish-brown.</p><p>
              <italic>Head</italic> smooth and shining, covered with long pubescence; small circular punctures sparsely impressed. Clypeus surface smooth, sparsely punctate and pubescent; labrum smooth, surface of disc weakly punctate and pubescent, and densely pubescent laterally.</p><p>
              <italic>Pronotum</italic> 1.2 times as broad as long; broadest at basal 2/5. Surface smooth and shining, accompanied with long adpressed pubescence; small circular punctures sparsely and superficially impressed. Basal sub-lateral carinae present on basal 2/5, but only slightly raised, feebly converging anteriorly; an oblique impression on each side extending from apical end of carina to anterior angle; base with two elongate oval impressions in front of anterior angles of scutellum.</p><p>
              <italic>Elytra</italic> 1.6 times as long as broad, 1.4 times as broad as pronotum; sides subparallel in basal 2/3, and then tapering to separated rounded apex. Strial punctures larger and deeper on disc, but becoming finer and shallower on apical declivity; intervals convex, smooth and shining, each interval with one or two rows of small punctures and pubescence; intervals 2–4 slightly elevated at base; interval 8 carinate.</p><p>Process of <italic>prothoracic ventrite</italic> approximately1/3 as broad as pronotum, subquadrate, strongly rimmed, with transverse, smooth elevation at base; surface almost without punctures and pubescent on disc (Fig. <xref ref-type="fig" rid="F1">4</xref>). Disc of metasternum flat, smooth and shining, sparsely punctate, with two small pits on median suture, one is longitudinal which on the middle of metasternum, and the other one is transverse which is in front of the posterior margin; sub-lateral region densely pubescent, with two rows of coarse punctures on each side, one is oblique with very large punctures which begin at anterior margin laterally and end up in front of the metacoxae, the other one consisting of moderate-sized punctures is in front of posterior margin. Middle regions of ventrites I–IV smooth and shining, with few small punctures; sub-lateral regions densely pubescent; distal 2/3 of ventrite V granulate.</p><p>
              <italic>Male genitalia</italic> (Figs <xref ref-type="fig" rid="F7">26–28</xref>): long and slender, 605 µm in length; penis extends beyond parameres, distinctly narrowed from base toward apex, arrowed at the tip; ventral sac developed, longer than parameres. Parameres gradually narrowed from base to apex in dorsal view.</p><p>
              <italic>Females</italic> similar to males, but disc of metasternum not flat, distinctly elevated.</p></tp:treatment-sec><tp:treatment-sec sec-type="distribution" id="SECID0E1KAE"><title>Distribution.</title><p>China: Jiangxi.</p></tp:treatment-sec><tp:treatment-sec sec-type="etymology" id="SECID0E6KAE"><title>Etymology.</title><p>The specific name comes from the Latin word “<tp:taxon-name><tp:taxon-name-part taxon-name-part-type="species">sagittatus</tp:taxon-name-part></tp:taxon-name>” meaning “arrow-shaped” and refers to the inflated apical portion of penis.</p></tp:treatment-sec><tp:treatment-sec sec-type="remarks" id="SECID0EOLAE"><title>Remarks.</title><p>
              <italic><tp:taxon-name><tp:taxon-name-part taxon-name-part-type="genus">Grouvellinus</tp:taxon-name-part> <tp:taxon-name-part taxon-name-part-type="species">sagittatus</tp:taxon-name-part></tp:taxon-name></italic> sp. n. is similar to <italic><tp:taxon-name><tp:taxon-name-part taxon-name-part-type="genus">Grouvellinus</tp:taxon-name-part> <tp:taxon-name-part taxon-name-part-type="species">orbiculatus</tp:taxon-name-part></tp:taxon-name></italic> sp. n. in body size, habitus, interval 8 with a carina, and two small pits on median suture, but can be distinguished from the latter by sparser punctures on pronotum, penis ends with an arrow, and parameres gradually narrowed from base to apex in dorsal view.</p><!--PageBreak--></tp:treatment-sec><tp:treatment-sec><!--Section generated to contain objects referenced in tp:taxon-treatment.--><fig id="F1" position="float" orientation="portrait"><label>Figures 1–4.</label><caption><p>Habitus. <bold>1–2</bold> <italic><tp:taxon-name><tp:taxon-name-part taxon-name-part-type="genus">Grouvellinus</tp:taxon-name-part> <tp:taxon-name-part taxon-name-part-type="species">orbiculatus</tp:taxon-name-part></tp:taxon-name></italic> sp. n., holotype <bold>3–4</bold> <italic><tp:taxon-name><tp:taxon-name-part taxon-name-part-type="genus">Grouvellinus</tp:taxon-name-part> <tp:taxon-name-part taxon-name-part-type="species">sagittatus</tp:taxon-name-part></tp:taxon-name></italic> sp. n., holotype <bold>1, 3</bold> dorsal view <bold>2, 4</bold> ventral view. Scale bar: 1 mm. Photograph by Dongju Bian.</p></caption><graphic xmlns:xlink="http://www.w3.org/1999/xlink" xlink:href="zookeys-623-089-g001.jpg" position="float" orientation="portrait" xlink:type="simple" id="oo_106040.jpg"/></fig><fig id="F7" position="float" orientation="portrait"><label>Figures 23–28.</label><caption><p>Male genitalia. <bold>23–25</bold> <italic><tp:taxon-name><tp:taxon-name-part taxon-name-part-type="genus">Grouvellinus</tp:taxon-name-part> <tp:taxon-name-part taxon-name-part-type="species">orbiculatus</tp:taxon-name-part></tp:taxon-name></italic> sp. n., holotype <bold>26–28</bold> <italic><tp:taxon-name><tp:taxon-name-part taxon-name-part-type="genus">Grouvellinus</tp:taxon-name-part> <tp:taxon-name-part taxon-name-part-type="species">sagittatus</tp:taxon-name-part></tp:taxon-name></italic> sp. n., holotype <bold>23, 26</bold> in ventral view <bold>24, 27</bold> in dorsal view; <bold>25, 28</bold> in lateral view. Scale bar: 0.2 mm.</p></caption><graphic xmlns:xlink="http://www.w3.org/1999/xlink" xlink:href="zookeys-623-089-g007.jpg" position="float" orientation="portrait" xlink:type="simple" id="oo_106048.jpg"/></fig></tp:treatment-sec></tp:taxon-treatment>
