# Supplementary material for: A key to Grouvellinus Champion, 1923 from mainland China with descriptions of two new species (Coleoptera, Elmidae)
Source: Zookeys. 2016 Oct 11;(623):89–104. doi: 10.3897/zookeys.623.9610 (PMC5096398; doi:10.3897/zookeys.623.9610)
Supplement: XML Treatment for Grouvellinus babai babai [file zookeys.623.9610-treatment3.xml]

<!DOCTYPE tp:taxon-treatment
  PUBLIC "-//TaxonX//DTD Taxonomic Treatment Publishing DTD v0 20100105//EN" "tax-treatment-NSO.dtd">
<tp:taxon-treatment xmlns:tp="http://www.plazi.org/taxpub"><tp:treatment-meta><kwd-group><label>Taxon classification</label><kwd><named-content content-type="kingdom">Animalia</named-content></kwd><kwd><named-content content-type="order">Coleoptera</named-content></kwd><kwd><named-content content-type="family">Elmidae</named-content></kwd></kwd-group><mixed-citation publication-type="journal"><person-group><name><surname>Bian</surname><given-names>Dongju</given-names></name><name><surname>Sun</surname><given-names>Haibin</given-names></name></person-group><article-title>A key to <italic><tp:taxon-name><tp:taxon-name-part taxon-name-part-type="genus">Grouvellinus</tp:taxon-name-part></tp:taxon-name></italic> Champion, 1923 from mainland China with descriptions of two new species (<tp:taxon-name><tp:taxon-name-part taxon-name-part-type="order">Coleoptera</tp:taxon-name-part></tp:taxon-name>, <tp:taxon-name><tp:taxon-name-part taxon-name-part-type="family">Elmidae</tp:taxon-name-part></tp:taxon-name>)</article-title><source>Zookeys</source><day>11</day><month>10</month><year>2016</year><volume>2016</volume><issue>623</issue><fpage>89</fpage><lpage>104</lpage><pub-id pub-id-type="doi">10.3897/zookeys.623.9610</pub-id></mixed-citation></tp:treatment-meta><tp:nomenclature><tp:taxon-name>
              <tp:taxon-name-part taxon-name-part-type="genus">Grouvellinus</tp:taxon-name-part>
              <tp:taxon-name-part taxon-name-part-type="species">babai</tp:taxon-name-part>
              <tp:taxon-name-part taxon-name-part-type="subspecies">babai</tp:taxon-name-part>
            </tp:taxon-name><tp:taxon-authority>Nomura, 1963</tp:taxon-authority><xref ref-type="fig" rid="F2">Figures 5–6</xref><tp:nomenclature-citation-list><tp:nomenclature-citation><tp:taxon-name>
                  <tp:taxon-name-part taxon-name-part-type="genus">Grouvellinus</tp:taxon-name-part> <tp:taxon-name-part taxon-name-part-type="species">babai</tp:taxon-name-part> <tp:taxon-name-part taxon-name-part-type="subspecies">babai</tp:taxon-name-part></tp:taxon-name><comment>Nomura, 1963: 55. TL: China, Taiwan.</comment></tp:nomenclature-citation></tp:nomenclature-citation-list></tp:nomenclature><tp:treatment-sec sec-type="distribution" id="SECID0EEOAE"><title>Distribution.</title><p>China: Taiwan.</p></tp:treatment-sec><tp:treatment-sec sec-type="material" id="SECID0EJOAE"><title>Material examined.</title><p>1 male: “Taiwan, Taipei / Wanli 13. 8. 90 / M.L. Jeng (111)”.</p><fig id="F2" position="float" orientation="portrait"><label>Figures 5–8.</label><caption><p>Habitus. <bold>5–6</bold> <italic><tp:taxon-name><tp:taxon-name-part taxon-name-part-type="genus">Grouvellinus</tp:taxon-name-part> <tp:taxon-name-part taxon-name-part-type="species">babai</tp:taxon-name-part> <tp:taxon-name-part taxon-name-part-type="subspecies">babai</tp:taxon-name-part></tp:taxon-name></italic> Nomura, 1963 <bold>7–8</bold> <italic><tp:taxon-name><tp:taxon-name-part taxon-name-part-type="genus">Grouvellinus</tp:taxon-name-part> <tp:taxon-name-part taxon-name-part-type="species">hydropetricus</tp:taxon-name-part></tp:taxon-name></italic> Jeng &amp; Yang, 1998, paratype <bold>5, 7</bold> dorsal view <bold>6, 8</bold> ventral view. Scale bar: 1 mm. Photograph by Dongju Bian.</p></caption><graphic xmlns:xlink="http://www.w3.org/1999/xlink" xlink:href="zookeys-623-089-g002.jpg" position="float" orientation="portrait" xlink:type="simple" id="oo_106041.jpg"/></fig></tp:treatment-sec></tp:taxon-treatment>
