# Supplementary material for: A key to Grouvellinus Champion, 1923 from mainland China with descriptions of two new species (Coleoptera, Elmidae)
Source: Zookeys. 2016 Oct 11;(623):89–104. doi: 10.3897/zookeys.623.9610 (PMC5096398; doi:10.3897/zookeys.623.9610)
Supplement: XML Treatment for Grouvellinus carus [file zookeys.623.9610-treatment12.xml]

<!DOCTYPE tp:taxon-treatment
  PUBLIC "-//TaxonX//DTD Taxonomic Treatment Publishing DTD v0 20100105//EN" "tax-treatment-NSO.dtd">
<tp:taxon-treatment xmlns:tp="http://www.plazi.org/taxpub"><tp:treatment-meta><kwd-group><label>Taxon classification</label><kwd><named-content content-type="kingdom">Animalia</named-content></kwd><kwd><named-content content-type="order">Coleoptera</named-content></kwd><kwd><named-content content-type="family">Elmidae</named-content></kwd></kwd-group><mixed-citation publication-type="journal"><person-group><name><surname>Bian</surname><given-names>Dongju</given-names></name><name><surname>Sun</surname><given-names>Haibin</given-names></name></person-group><article-title>A key to <italic><tp:taxon-name><tp:taxon-name-part taxon-name-part-type="genus">Grouvellinus</tp:taxon-name-part></tp:taxon-name></italic> Champion, 1923 from mainland China with descriptions of two new species (<tp:taxon-name><tp:taxon-name-part taxon-name-part-type="order">Coleoptera</tp:taxon-name-part></tp:taxon-name>, <tp:taxon-name><tp:taxon-name-part taxon-name-part-type="family">Elmidae</tp:taxon-name-part></tp:taxon-name>)</article-title><source>Zookeys</source><day>11</day><month>10</month><year>2016</year><volume>2016</volume><issue>623</issue><fpage>89</fpage><lpage>104</lpage><pub-id pub-id-type="doi">10.3897/zookeys.623.9610</pub-id></mixed-citation></tp:treatment-meta><tp:nomenclature><tp:taxon-name>
              <tp:taxon-name-part taxon-name-part-type="genus">Grouvellinus</tp:taxon-name-part>
              <tp:taxon-name-part taxon-name-part-type="species">carus</tp:taxon-name-part>
            </tp:taxon-name><tp:taxon-authority>Hinton, 1941</tp:taxon-authority><xref ref-type="fig" rid="F6">Figures 21–22</xref><tp:nomenclature-citation-list><tp:nomenclature-citation><tp:taxon-name>
                  <tp:taxon-name-part taxon-name-part-type="genus">Grouvellinus</tp:taxon-name-part> <tp:taxon-name-part taxon-name-part-type="species">carus</tp:taxon-name-part></tp:taxon-name><comment>Hinton, 1941: 71. TL: China, Fujian.</comment></tp:nomenclature-citation></tp:nomenclature-citation-list></tp:nomenclature><tp:treatment-sec sec-type="distribution" id="SECID0EMIAG"><title>Distribution.</title><p>China: Fujian.</p></tp:treatment-sec><tp:treatment-sec sec-type="remarks" id="SECID0ERIAG"><title>Remarks.</title><p>This species was described by Hinton in 1941, and the type specimens were deposited in <named-content xmlns:xlink="http://www.w3.org/1999/xlink" xlink:type="simple" content-type="institution" xlink:href="http://grbio.org/institution/natural-history-museum-london" id="NCID0EXIAG">Natural History Museum, London</named-content>. Dr. Maxwell V. L. Barclay (London) provided the habitus photos of the holotype which were taken by Keita Matsumoto (London). According to the photos and the original description, the following differences between the <italic><tp:taxon-name><tp:taxon-name-part taxon-name-part-type="genus">Grouvellinus</tp:taxon-name-part> <tp:taxon-name-part taxon-name-part-type="species">carus</tp:taxon-name-part></tp:taxon-name></italic> and the two new species are noted: <italic><tp:taxon-name><tp:taxon-name-part taxon-name-part-type="genus">Grouvellinus</tp:taxon-name-part> <tp:taxon-name-part taxon-name-part-type="species">carus</tp:taxon-name-part></tp:taxon-name></italic> has an oval impression medially on pronotum, surface of head with a few granules, metasternum without two small pits on median suture, and all of ventrites II to V densely pubescent and sparsely granulate, while the two new species are without impressions medially on pronotum, head smooth and shining, without granules, metasternum with two small pits on median suture, and middle regions of ventrites I to IV smooth and shining, without granules, not densely pubescent.</p><fig id="F6" position="float" orientation="portrait"><label>Figures 21–22.</label><caption><p>
          <italic><tp:taxon-name><tp:taxon-name-part taxon-name-part-type="genus">Grouvellinus</tp:taxon-name-part> <tp:taxon-name-part taxon-name-part-type="species">carus</tp:taxon-name-part></tp:taxon-name></italic> Hinton, 1941, holotype. <bold>21</bold> habitus, dorsal view <bold>22</bold> lateral view. Photograph by Keita Matsumoto (London).</p></caption><graphic xmlns:xlink="http://www.w3.org/1999/xlink" xlink:href="zookeys-623-089-g006.jpg" position="float" orientation="portrait" xlink:type="simple" id="oo_106047.jpg"/></fig><fig id="F7" position="float" orientation="portrait"><label>Figures 23–28.</label><caption><p>Male genitalia. <bold>23–25</bold> <italic><tp:taxon-name><tp:taxon-name-part taxon-name-part-type="genus">Grouvellinus</tp:taxon-name-part> <tp:taxon-name-part taxon-name-part-type="species">orbiculatus</tp:taxon-name-part></tp:taxon-name></italic> sp. n., holotype <bold>26–28</bold> <italic><tp:taxon-name><tp:taxon-name-part taxon-name-part-type="genus">Grouvellinus</tp:taxon-name-part> <tp:taxon-name-part taxon-name-part-type="species">sagittatus</tp:taxon-name-part></tp:taxon-name></italic> sp. n., holotype <bold>23, 26</bold> in ventral view <bold>24, 27</bold> in dorsal view; <bold>25, 28</bold> in lateral view. Scale bar: 0.2 mm.</p></caption><graphic xmlns:xlink="http://www.w3.org/1999/xlink" xlink:href="zookeys-623-089-g007.jpg" position="float" orientation="portrait" xlink:type="simple" id="oo_106048.jpg"/></fig></tp:treatment-sec></tp:taxon-treatment>
